# Supplementary material for: Fungal Genomic Resources for Strain Identification and Diversity Analysis of 1900 Fungal Species
Source: J Fungi (Basel). 2021 Apr 12;7(4):288. doi: 10.3390/jof7040288 (PMC8070597; doi:10.3390/jof7040288)
Supplement: Supplementary file 1 [file jof-07-00288-s001.zip]

Archive with 3 entries (2 files):
- Supplimentary/
- Supplimentary/Supplimentary File 1S.xlsx
- Supplimentary/Supplimentary File 2S.XLSX
