# Supplementary material for: Fungal Genomic Resources for Strain Identification and Diversity Analysis of 1900 Fungal Species
Source: J Fungi (Basel). 2021 Apr 12;7(4):288. doi: 10.3390/jof7040288 (PMC8070597; doi:10.3390/jof7040288)
Supplement: Supplementary file 1 [file jof-07-00288-s001.zip › Supplimentary/Supplimentary File 1S.xlsx]

## Sheet: Primer sequences
	Fungal genomic resources for strain identification and diversity analysis of 1900 fungal species
	Primer sequences for in vitro PCR genotyping evaluation of SSRs
Fungi species	Candida albicans
Class	Saccharomycetes
Organism	Strain/Isolate	Sub-Group	Size MB	CG Percetage	Gene	Protein	Assembly
Candida albicans	P75016	Ascomycetes	14.68	34	6365	6235	GCA_000784595.1
Species	Acc No	Strain/Isolate	SSR Type	SSR	SSR Size	SSR Start	SSR End	Forward Primer	Tm	Reverse Primer	Tm	Product Length	Full Amplicon seq
Candida albicans	JPEV01000011.1	P75016	Di	(AT)8	16	281635	281650	CCCAGAAACCCAATTGCAGC	60.037	TGTGATTGGTTCAACCTCTTGG	58.778	264	AACTTTCATAATTTCTGATACCTGTTCAGTGGAAGTTGGATAAATTACAGCACTGGGTTTTTGAACATCAGGATTTGGGGGATGGTGAGTGGAATAAAAGGAATCGTTTTGTGCCAATAAAACATCTTTATCAAAAGATGCATTTTCGTGACCAACAATTTCAACAATTTTCAATAATCCAGCTTCGAAATCTTTTTCATTGGCATATTGTGGGGACAGCAATGTTGATAGTGGGGAAGTAGATCGGTCTGAGGATGTTGGCAAAGGCTCTTTCAGCAATGCCTTCCCAATAAAATACCCTGCTCCCAGAAACCCAATTGCAGCAAACGTATAAGCTAGCAATGGGTTTTTGGAGTTATTTCGGTTGATACTGGAGTTGTATCTGACAAAGCGTTTGCT…
Candida albicans	JPEV01000011.1	P75016	Di	(AG)6	12	599930	599941	ACTCTTGTTGAAACACCACGT	58.293	AAACTTTAGTTGCGCGCTCA	59.058	244	AAGAGTAGGATTTAAATAATCTACTAAAGTTATTTTGTTTTCAGGTGTAGATTTCGACAGTAACGCTTTTGAAAGTTGTTGTTCAAATGACTGGAATATTTCAGTTTTCACATCTGATGGTTGATCATTGAGAATGGTGTAAGGTGAATCAAATTTACCTTTAATTAGTTTATTCTTCAAATCTAAAAGTATTGGATGTATCAGGGCATTAATATTTTCAAATCGTACCTCATTATTGTTAAAAACAGGTGACAGATCATTATGATCGATATTATCTTTTGCTACTGTAGTTGCATAAGTACGATGGATCAAGTTTACTCTTGTTGAAACACCACGTAGACTATATAGACTTGCCACATATCTCTTAACACTATATCTTAGTAGTCTATATGTTGGCTT…
Candida albicans	JPEV01000011.1	P75016	Di	(GT)10	20	1111544	1111563	TGCAAGCATTACATGTTGTCCG	60.095	TTGGTTCCGTTGTATGCACA	58.031	170	CATAATCCACCGGTTCTATCCCAAAAAGCTTTAATTTGAGCAGGGAAATTACCAAATCTGGTTGGAATACCAAATAAAAATGCATCATATTGAGTTAAAGTTTCATGAGTTGCAATTGGAATATCTGGTTTTGCTGGTGCATGCATTTTAGCTAAAACATCATCAGATAATGTTTCGGCAACTTGATAAATATCAGCAACACCTCCAGCAGCTTCAATTCCAGCTTTTTCAGCTAAGGCTAAATCATAAACATGATGATATAATGAATAAATGATAATTGCTACTTTTCCTTGTGCCATTGTAAATGTAATTGTAATTCAATGTATTTGTTAAATTAATTTGTATATAGAAATTAAAGTTAGGTAATTGGGGAAATACAAAATATAGGAATATTTCCAC…
Candida albicans	JPEV01000016.1	P75016	Di	(AT)11	22	382124	382145	TGGGGTATTGATTTCACCTCCA	59.077	ACGCAATGGATTGATTGATTGT	57.276	274	TAATATATTTATAATGATTACCAGCACCAGGTAATAATGTAAAACTTTTATTGAATCCTCTTTTATTGGGCCAATAAGGTTTTTTCAAACCTAAATGCCATTTCCCAGAAATAAATGTATGATATCCATTATCTTGTAAAATTTCTGGTAAAGCAACCACTTTATCATTTAAATAACCTTCATAACCGGGTTGATTATTGAATTTTTCAGGATGACGTTGAGCAAATTCAGCCATTTGTCCTAATCCAGCAATATGATTATCAGTACCACTTAATAACATTGATCTTGTTGGAGAACAAGCTGAAGCAGTATGAAAATCAGTTAATCGAACTCCATTGGCACCAGTAGCTAGTTTATTTAAATTTGGGGTATTGATTTCACCTCCAAATGGTGATAAAT…
Candida albicans	JPEV01000018.1	P75016	Di	(TA)9	18	305266	305283	GGCCGTGGTTGCAAATGAAT	60.037	TCCTGTGGCTAAGAAAGTCCA	58.665	286	TTCTTGCATCGTAGTGATCGTGAGTCAACCACATTTACGTTATCTGCATCTAACGAAGAAGCCATAGCATCAGCATTGCGACAATTGAGTGAATCAGAAGGATCAACACTTGCTCAATCACTCATGGATCTGCTTGGTGAACAAAAGACATCGAAGGGGGTCACTGACGAATACTTGGATACTTTGGAACGTATTCCAGTAAAACAAATTACTGATAAAGACGCATCTTGTCCAATTTGTACAAATCGATTCAAAGATGATAAGCATCCATTGATTGTCAGATTGCCTTGTGGTCATGGAGTCAATCATATTTTTGATTTGGAATGTGTTGGGCCGTGGTTGCAAATGAATTCCACTTGTCCAATGTGTCGAACCAATATCTTAGAGGTAGAAGCTAAT…
Candida albicans	JPEV01000024.1	P75016	Di	(TA)12	24	249554	249577	CAACTTATTGGTTGGGCAAAGA	57.401	CGTTCTGATGAATGGGGCGA	60.462	171	AATAGAACGGGAATCCAATAGAATTGAAAATGCTATAAATTCCCAAGTTAAACCTAAAAACGGTAAATATAATCTTGAACAACAGCAACTGTCAACAGTATCGCCTGCACCACCACCTGGATCACCACCTGGACCACCTCCATCATCTTCGTCTTCATCTTCTTCATCATCGAAATTCAAATTCCCTAGTTTCAAGAAAATCACTCAATATGTCAGTGAAATTATCGATCAAAACCCTGAAGTCACTAGAAAACAAAAAATAACTAATTTACAAGAAAAAATACAAATTCTAGAGAAATGTCAAAATATAATGTTGGCAGATTTATCATTTATAACTGATGAAGTCAATAAAAATATTCAATCATTTCAAAAAAGACAATTGAAAATGATTTATAAAAT…
Candida albicans	JPEV01000028.1	P75016	Di	(CA)10	20	244650	244669	CGGTTGTGCTGTTGTTGTGA	59.55	CCCCGGAGCAGGTTTTGAAT	60.612	267	TGGTGGTTTTGGATTTAAAATTTTCTCCAAATATGAAGTAGAGCCTCCATTATTTTCTTCTTTCTCTTTAGTTGCTGTTGTTGTTGCTGTTGTAGATATGCCAGTAGTACTTTTCACTAATTGAATGAATTTATACCATTGATTTTTTAAAAAATAAAGAATTTTTGGTTTATTATTTAAAATTGCTGAAATTAATAATGAAAAATAACAAATAAAATATAAATTTTGATCAACAGTTGAAGATTTACTTAATACTTTATCATTAATTTCTTGATAAAATTTTCTTGAAAAAATTGATTTTTTCAAAATTTTTTGAAGATTTAATAATATAGATATTGGTAATAATGTTGTAGGTTTACTGGAATTACCATTGAGTTTTGAAATTGATGAAATATTAGA…
Candida albicans	JPEV01000032.1	P75016	Di	(GA)11	22	227270	227291	GCTCATACACGCACATACGC	59.77	TGTAGTGATGGAAATGGCTCCT	59.154	191	GAGAATTGTGTGTCAGTACTAACTTTGATAATTCTATCAATTTCTTCAAATTCCAAACCCCAATTTTATTGTCCGTCCCACCAGAAACTAAAATAGTATTGTCTTGATTAACATCAATGGAATGAATTCCTCCATTATGATACAGTTGAGGTAATTTCAAAAACTTCATTGCCAATAGTAGTAAGAGTTCAGATCAAAAAAAGGAAATGATATTCAAAAGTAATAGTAATAGTAATAATAACTTTGGGTAAATTGGATGGGTCGCAACAACAAAGAACAAGAAGAAGAAGAAAACAATAATAACAAATCAAAGGACGTGTACATTGAAACAAAAAAGAGTAAACCACAACAAAAAGTTGTTTTTTCTCTCTTCGTTTTTGCTCATACACGCACATACGC…
Candida albicans	JPEV01000038.1	P75016	Di	(TA)10	20	182096	182115	CCATCCTACGCGACTTCGAA	59.9	CCCCCTCTCTATTCCGGAGA	59.517	225	AATCAATATCAACAAGTGTTAATAAATAATAATGTTCGTATACATATATATATTAAAAAATTAGATTGTAAACCATTAAAAGAAAGGGGGTTGTGCCGATTTCTATTGAATTGGAATCTTGCTAATGTTAGAACTTCTGTTAGTAATATACTTTACAATTTAGAATTGCAAGTATAATAAATAATATATCAAGATGAGAAAGCTATTATGATGAAGTTTAATTAGTGCTTTTTAAATGATATCTGATTAAACTGAAGCACTTCACTTATCGTAATAATACAAGAAAATAAAACCAATATTGCAAATCAATTTTTGATGCTATTCCTTCATTCTCTCTCTTGGATAACGTTATTATTCCCTTATGTTCCATAGGGTACGTATCGGATCCGTAACCACAAA…
Candida albicans	JPEV01000006.1	P75016	Di	(AT)10	20	236528	236547	GCACCAAGATACCCAAACTCC	58.908	TGGTGATTGGGAAATTGTCAAG	57.13	216	CCATAAAAAATTATCTTTTGATATCATTAGTGAAAAAACTAATACTCCTATTGATCAAGTCGAATTGATCATTATTAAAACTATGTCATTACATTTGATTGAAGGTTATATTAATCAAGATCAACAATATGTGGTGGTATCTTGGATTCAACCAAGAATTTTGAATTTAGATCAAGTTAAAAATTTGATTCAAAACGTGGAACATTTAAGTAAGAATATTTCTTTAGTTTGTAAAAATTTTTAGAAAATGAACCCCCTTCTCCCTACAACCTTCACCCTTCACCCTTTTCCCCCCAATAAACATTTATGTATGCAATCCATTGAAACATACACACATTAACTGTGCAAGATTTACAGTCAAGATAACGTTAACAAGGGGCTATTTTTTGTAGAAAGCAC…
Fungi species	Aspergillus flavus
Class	Eurotiomycetes
Organism	Strain/Isolate	Sub-Group	Size MB	CG Percetage	Gene	Protein	Assembly
Aspergillus flavus	NRRL3357	Ascomycetes	36.89	48.3	13485	13485	GCA_000006275.2
Species	Acc No	Strain/Isolate	SSR Type	SSR	SSR Size	SSR Start	SSR End	Forward Primer	Tm	Reverse Primer	Tm	Product Length	Full Amplicon seq
Aspergillus flavus	EQ963481.1	NRRL3357	Di	(GA)15	30	255893	255922	CATCTTGGTGGGGGAGATGG	59.816	TGGCCAATCCAAACCTCGAA	59.889	280	TATGTTCCTCGTCGTACAGAAGATCCTTAAGATTAGAATTGTTCACATAGTGCACACGTTGGCCATCGCCCAGCAACAGCTCCCAGGGTTTGGAGGGCCGATGTTCGAGTGCTGTCGGTGTTCTGGCCTTAGGCTTTGGAGGTACCGGATGGCTGCTACCTGGAGTATCTTGTCGGCCCTGGCTCTGTCGTATGTCTAACAGTATTTCCTCCAGTCGGTCCAATCTTTCCGTAATTCCTTGCAGACTCGTCACCCGGCGAGATCCGTCAACGGTGTCTTTGCTAGGGTACACACACGTCCAGCCCGCCCTGGCACAATTGGTACATGGGACCCCTCGGTCACATCGGACCTTGCGCCGGTGGCAGCACAAACACGATCTTGAACTAAGGCGCGGTGGGG…
Aspergillus flavus	EQ963481.1	NRRL3357	Di	(TG)11	22	1685780	1685801	TTGGTAATGGATTGGCGCCT	60.034	ACCCACCCCGTTCATAAGAC	59.383	209	CAGTCTAGCACCGATCATCATTTATCTGGGGGATTTTCCATTACATAAAGCTAGACCTCCCGTCCGAGTCCAGAATATTTACCCGAGACCATCAAAATCCGGGGGGTTCGAGGACTTCCCCGGCGAATACCGATAGCAGGCAGTGAACGGCGGAACGGAACTCCGTAAGCGCTAAACCGCCCAGTGTATGAGGGTGGAAAGGTAGGAGGCAACCGAGGAGAGGGGGGGGGATTTTTTTCCGGTGCGGATTGCCCTTTAGCTTCTGTAACTCTGGACTTGGAGAATACGCAAATTTAGTGTTTTGTGGGGTAGATTTAACACGTGCGCTTGGGTGGTGATGCGTTGGTTTCGTGATAGGCGGTTCCTGCCGAGGTATTTGGTAATGGATTGGCGCCTGTG…
Aspergillus flavus	EQ963483.1	NRRL3357	Di	(AG)20	40	141076	141115	AAGACTCCGGTTGAGATGCG	60.109	ATTTCACTGCGTGCTTGGTG	59.688	272	ACAGGTTCGTATAACAACTAGGGAGGGAGAGGAAGAAACGTTGATGCTCGCGCACATGAAACGGACAGTAGACATTGAATAAAGGTCTGACATTCACAGGAGGAAGGAACTTCATGAGATATCTGGACTTAGGCTTTTGTATTGCAGGGTAAATGAAGGGAAAAGGGTCATAAAGCAGAGAACTAGGACTGTAGAAGCAGTAGGATTATTGATATGTAACTTCTATGCTCTAGTCACCTCTCTGCAGGGGAAGGGCAAGGACAGCCAATGTGAAAGAAGGCAAAAAGGTAAAAAGAAAGAGAAAATGAAAAAAGGTGAAAACCACCATGGAATAGAGGTGGTTAAAGACTCCGGTTGAGATGCGCAAATGTTGCTGTGACCGGAAATAGAGAGGGATTC…
Aspergillus flavus	EQ963472.1	NRRL3357	Di	(TA)12	24	51276	51299	CCGATAAACCCGACCCCAAA	60.035	TTCTATATGGCGGGTGGTGC	59.892	251	TCTGCCTTATATATCTATCTTTAATAAGATATGCTAGATAAGGGTCTGTAACAGTAACAGTCATTGCCCGTCATTTGGATGCAGTACACTTATACTATGGCTTACTATACTCAACTTTATCTAAATCACCAATTATAACAAATATACATGTTTTCTTATAGAATATAAGCTTTTTAAAATCTAGTAATATAGCAGTGCAACGGAGTATATTAAATATTTCTAAATTATAATGTTTTAATATAAAACAATACTTTAGTAGTAATAAATAGATATAGATATTTATTAATCTATATACTAGAGAATATATATATAATATACTTTAAGTATTTAGCTTTAATTAAAGAATTATTATATTACTAGTATAGTATAAATAGAGTGGTACGGGTAACCCGATAAACC…
Aspergillus flavus	EQ963479.1	NRRL3357	Di	(CA)19	38	1778599	1778636	CTAGATCCGATGCAGGCTGG	60.038	TCAAGAGCAAGACGTCCACC	59.966	175	TCTGGATTGGGAGGTTAAATCAGCTTGGGACTTACTCGTGGTGGTCCTTGTCCTTTCTTTTGGGAGACGGCGTGGGGGTACCAGTTGTTCACGAGGTTGTGGTATTTGGTATTGATACTCCACTTCAAATGTGTACTTTTTCCTATTGGTGATAGGGGCTCCATTTTTCCGATCAATATTGCTCACGGTGAGGTGATATAGAGTAAAGTCCGGAGTTATGGTTGTGTACTATAAGGTCTATCTTACTCGATAGCTCCGTATACCCGCGCCTTATAATAAAGTGTATTATAGGAAAGTCAAAACGTCCATGATGAAACGATCCGAGCGTCAGGTTGATGGGAAACAACAGGGCGGCAAAGAAGAATAAGTTCATGTTATAAGGTTTAAGGTATCTCGGCA…
Aspergillus flavus	EQ963484.1	NRRL3357	Di	(AT)12	24	1090154	1090177	GGTCGTGTTCGTGTCAGAGA	59.69	TGTGCAATGCGCTGTTTTACT	59.664	201	TGGCATTGCATCGGTAGTGTTATCGCAATCGATCAATCGACTCCGCATCTTCTCCGCTGGAATCTGCAGAACCTCGGATAAATATCGATTCTCAATGGTGCAATCGCCGATAGAGCGGATTCGCCCGCCCTTAGTCTGGTTTTGTTTTGCCTGTCTGGGAAGGTCGATGCTGGCTTAGACGAGTCTTGACAGAAGCTTGGTTGGAGAGAGGACATTTGGAGGTGGTTTTTCTTTTCCTATCTTTTATCTTTTATCTTGAGGTTGTCGTTCTGTCTGTCTTTGTGGGAGACAACTTTGGAGACCTGATCGGACAAGACTGTGTTTGAGAACAGTGTCTTGGCTTGTTTTATCTGTGAACTATCTTCTTCCTCTTTTTAGGGAGGAGGTCGTGTTCGTGTC…
Aspergillus flavus	EQ963473.1	NRRL3357	Di	(TA)10	20	3967301	3967320	CAACAGCGCCATTCACTACG	59.905	GGTGCCGATTCTTACCCCAT	59.817	283	CTTCGAGCAGTGCCCCTGCAGAAACCATGATCAGATGTGAGGCCTCAGCCCAATCACTCCATTCCACGTAGAACCGTTTCAAGGCGGCATGGTGTGTGGGTTTCAACCGCCGGGAAGCGCACCACTGCCCTACAAGAAAATACATGCGAGGGCTGTTTGGTGGGTCACCTACGTGTCAGGTGGAGCTTTTCAATGTTTTGGGTGGCTGTTCAACTGTATATGCCGCTTGTTGCTATGCATATCACCAAGGTTTATACTCCTTGGTTGATATATCAAGAGAATCAACAGCGCCATTCACTACGCACTGACGGTGTCTCCCAAGACCCCGCGCTTTGTAGTGACTAGGATATGCATCCTTCGCCGGTAGGACGTAGATTATATTCCTGACGCTCTATGTTA…
Aspergillus flavus	EQ963475.1	NRRL3357	Di	(CA)15	30	2428122	2428151	ACTGCTCGGTAGACCCTTCT	59.96	AGAGTGAAACGGCTCCATGG	60.036	262	ATCAGGTGTACAGAACAAGAAGTGTATGTCCTGTACATACTGTTCTTATCCTACGTGACTGACATGGATCGGCCGCTTGCTTCCTTTTTACCCTCCACGGAGTATAAAGAAGTTCTCACGGCTTACCCAGTCAAGTTTCCAGAAATTCGCATGGCGAATTGATATTCCAATCATAGTCGCCTTCGTGAGGAGGCCGCAAACTATTGAAGACAAATAAAAATACGCAGGATCTCATCCCTTGGGTGAAAGAAGACCCACGCCGAACCACACAATTTCTTTTCTCCGCTTTCTCCTCATCGTCAACATTTTTCCTCCTTCTCTGACGTTTTGGCTCCCTGCAAGTTCCCATTGTCTTACGACTGCTCGGTAGACCCTTCTTTTGGCGGATTTCTTCGGCGA…
Aspergillus flavus	EQ963477.1	NRRL3357	Di	(AC)13	26	11018	11043	GTGACTGCAGAGGTAGAGCC	59.825	CCACGACCAGCAACAACAAC	60.248	248	CCAGTAAAGGACAATGACGAAAAGGCCACTTGCTCCTGGGGGGCACTTAGAGCCGTGTCCAATCATTTCCAGTTTTTCTGATCTACGAAGTATAAAAGCAGATCTCATTATCATCAACCTTCCATATCTCTCCCATACTAGGCGCTCTTTGTGTCACTTAGAGCTTACTCCAGGAAAGGGCTATCCTGTATCTTTCTTTATTGGCTTCCTTTCTTCACCTAGCCTCTCTCAGTCTGTCTCCTTACAGGTATAGAACCTCAGTCTTTATTTATCCCTTTATATCGTGCGTAGATGCAAAAGTAGAGGATTCCCCCCAACACCACTTACATATATATTTTATAGTCTTTTAACCATAGCTATGTATGTCCGTGTTATACGAGTCCTAGCACCCAGGGCTAG…
Aspergillus flavus	EQ963478.1	NRRL3357	Di	(TA)9	18	1122653	1122670	GCCGGTGCTGAATATGAGGA	59.893	GATCGAAAGCTATCGGCCCA	59.966	233	GGATGGAGCTGAAAATGACGCGGATTGGTAACTGTGGTTTCCTTAAGGTGAAGAGGGACAACCACTACGTGGAAAGTTGGACTTTGCCGTAGAGTATCGGTCGATACAATTGCATCTTGTAACTCAATTGAACCAACCTGCAAGTATAGAATATATTTCTAGTCTACATACACAAGGAGAAATGTCTCACTGAAGCTACAATCTTGATCTTCACTCTCGCGATGCTGAGTCAGAACCTTTTCCTTACTAAATTAAATAGAATCAGATCCTTTCCTTCTACGGAATCCAACCAGGCAAATCTCGAACCCACCTCGTAGTCCCCTCAACCGCGACGACAGACGAAGAAAATAGGCTGCAGGCGCCATGGACTGGGATAAATTACTATTCAATGCAGCGGTG…
Fungi species	Macrophomina phaseolina
Class	Dothideomycetes
Organism	Strain/Isolate	Sub-Group	Size MB	CG Percetage	Gene	Protein	Assembly
Macrophomina phaseolina	MS6	Ascomycetes	48.88	52.3	14500	13806	GCA_000302655.1
Species	Acc No	Strain/Isolate	SSR Type	SSR	SSR Size	SSR Start	SSR End	Forward Primer	Tm	Reverse Primer	Tm	Product Length	Full Amplicon seq
Macrophomina phaseolina	AHHD01000006.1	MS6	Di	(CT)13	26	74366	74391	TCGCTAGGTAATGGCACTGC	60.179	CCGCAGAGCAAGAAGAAGGA	60.037	285	CGATAAGATGATGGAAGCGCAGGGCTGGTGGCAGCGTCGAGGCTGATTGAATCGAGTGCCGCGGTCGGCAAGCCGAGTCCGTCCCATATCTCCTCAACGATATCAGAGGCGGTCAAATGCGGGCGGTTACTATCGATTCCTTCGTGTACGAAGGGGTGAATGCTGCTGGGAGTGGTTGAAGAATGAAGGACGCCGATATCGGAGTGGTTGCTCTGCGGGGTAATTCCTGCCATTCTTTTGCGTCCAAAGCAGCGTGCGAGGGGAGACTGAATCGCAGAGCAGAATCGAAGACGAGAGGACGTTGAGCATATGGCCCGCGGCGGGATTGCAGAGATCCAACCCCCCGGCCGGGCTGAGTTATCTGGCCTCAAGATTGAGCGACCAGTTCCGGTCATCCAG…
Macrophomina phaseolina	AHHD01000026.1	MS6	Di	(TG)14	28	46234	46261	CAATCTGTGCGCTGGTGATG	59.902	TGCGCCATTTCCTTCTAGCA	60.036	286	AGGAACGGTGGCTTGCGGCTTGCTGTTGTTTCGAATGCTTTTAGTTTCTCCTGGCGCCTTTCGCCTTCGAAACTTCTTCTATTGAAATGCATTTACAAAGCGTCCGGGGTTTGTCTTTTTCTTCAGATAGGTAGGGCTGCCGGACTACGTAGGTGGGCCAGAGCGGGGGTGGAGCGGTAAACCATGACTGTTTCTTTCTCCTTTGCAGAGGGCGTGTTTCATTCGAATCATATCATAACTTCTATCAGCATTTCTCTCTATACGGATGATGTGAGGTTTGGGATGGGTGTTTGTGAGTGGGTGTTGCTGCGTGACGATGTTAGTTTGTGTTTTTGACCACCAAACCACTCCAATTTGTACTAAATTTACCAATTACTGTGTGTTTTCCTGGCAATCTGT…
Macrophomina phaseolina	AHHD01000048.1	MS6	Di	(TG)20	40	48790	48829	TTCCGTCACCCTTTTCCGTC	60.25	GTCCTCGAAGTCCGGAATCG	60.249	184	CCTCCACGACGCTTTTCTGGAACCTCGAGACGCCCGCCTCCGGCGGCGGCGACACGGCCTTCACGTCGCTGACAGCCGCCTACGCCGCGCTGTCGCCCACCTACGCGCAGACGCTGCACGCGCTCAAGCTCCTCCACACCAGCGCGTCCGCCGGCGAGGTCGCGCGCGTCGGGCATGAGCGGGCGATGCGCGAGGCGGTCAAGGCGGAGCACCCGCTCGTGATCCGCCACCCAGTGACGGGCGCCCCTGCGCTGTTCGTCAACCCGGCCATCGCGCGGGAGGTGGTGGGCTGCCTGCCGGAAGAGAGCGCGCACGTGTTGGCCTTCTTGCACGGCCACGTGCGGAGCCTGGATTTCTCGTGCCGGGTCAGGTGGGAGAAGGGGACGGTGGTGGTTTGGG…
Macrophomina phaseolina	AHHD01000079.1	MS6	Di	(GA)17	34	95424	95457	TACAGGTACGTCGCTGATGC	59.9	CGGAATAGGCTTCGGGTTGT	60.108	217	CGGCATATTTCCCCAGCTAACAGCCACTCATCACTCACTACCACTGCCACTAATCCGCCCGACAATACCTGATATCCACAGTCGCTGCCACTACAATAATGGTCCAACTCACCTCCGCCCCTCTCCTCAGCCTGGTGGCCCTGGCGGCCGCCGCCCCCTTCGACGGAAACCTCAACAACGGCCTGACCAGCCGCCAGGCCGGCGCCGGCAACTGCAAGGCCATGATGGTCATCTTCGCACGCGGCACCACCGAGCCCGGCACGCTGGGCCTCATCGCAGGCCCACCGCTGCAGGCCGCGCTGAAGGCCAAGATGGGCGGCGGCAACGTGCAGTTCCAGGGCGTCGACTATCCCGCCGACGTGCCGGGCTTCCTGGCGGGCGGCGACGCGCAGGGCAGCA…
Macrophomina phaseolina	AHHD01000462.1	MS6	Di	(AG)13	26	163379	163404	TGTTCGTCAAGGACCTCGTG	59.968	CTTGCGCTGCACTCATCTTC	59.903	251	CTTTGCGGGCAAAACATGTGGCCGGCAAGGGGGGCAAAAATTTGCGGTGATGCACCTGCCCTCAGCCACACTCTCAGCTTCGACCTTCTCGACTCGTCAGCTAACCGGCATTCGATACGGCATGCACCAGATGATACGAGATGCATGCAGAGCCCTAAAGGCGACATGCATGTTGCACTTCAACTGCTTGACTTGAAAAGGAGGCCGTCGAATCTTGAGAGACGAGAGCCAGGGCGGCGATGCCCAAAATAGAAACAAGCACAGCAATGTGGCCAGGAACAGAGCCGAGGACGGACGCAAGAAAAAACACCATCGCCAGTCTGTCGCGAGTGTTCGTCAAGGACCTCGTGAGCGTGAGTGGGCGGCGAAAGGTAATATTGGTGGTGTCATGCCGTCGCA…
Macrophomina phaseolina	AHHD01000499.1	MS6	Di	(TG)15	30	176654	176683	GCTGTCCGCATAGAGAGGTC	59.969	CCAGGGGTGCCTGTTAACAT	59.96	200	ACCCCTTCACTTTGTAGGATAACGTCCTGACAAATAAGAAAAGCCCTTCCTTTCAACTCTCTACATGCACTCATCATCCGGAGCAGGTGAACGCTGAGATACCTTCATACACTGAACATCTTACTTATTACTGTGGGAAGCTTCATAGGTCTGAATATTATTCCATGTCATTTATTTATCCGGTATATACATTGCACGGTGCAGGTAACGACGCGGGAACGCAAAAAACATTTCCGACATGGCTAATGGTGGGGCTTAGTGTACGAACAAAGCAACTGGCTGATATACCAACAACAGTCCCGGCTGGAGCACCGAATGCTCGTCTGGAAGTTGACGAACAAGGAGCTCGCTGATCTCTGCAAGTCAATCGAGGCCGAGAGCGACTCAGCTGTCCGCATA…
Macrophomina phaseolina	AHHD01000210.1	MS6	Di	(GA)10	20	1041	1060	AGCAGGTGTAGGAGAGGAGG	60.033	GCCACGAAGGTCGGTAGAAT	59.825	192	TCGCCACCCTATCCACCGCCACAATCACCTTGCAGCCGGACAGCTTCGCCGCCATCACTGCACCGAAGCCCACAGCCCCTAGCCCCGTGACTAGCACCGCTGTCTCGCCATTCGCTTTCAACGCGTTCACCACCGTCCCCGCGCCCGTCATGAAGGCGCAGCCCAGCGGCGCCAGCAGCCGCAGGTCGGCGTCCGGGTCCGTCGCGGAGACAAAGTCGCCCAGCGGCACCACGGACCGCACGTGCGCGCGCGAGAAGTGCGCAAAGGACGACTGCCCGAAAAAGCGGCCTGCGACGTCGAACGAGGCGGACGCGGTGCGCTTGAAGGCGCCCGGGTGCGCCGAGTTGGTCGAAAGCATGGAGGTGCAGGCGTGGACCCGGGGCGGCGTGGAGGTGCAGG…
Macrophomina phaseolina	AHHD01000383.1	MS6	Di	(CT)12	24	49388	49411	GTATCACCACTGCCGCAAAC	59.832	TTGGTGGCAGAGGAGTTGAC	59.891	261	GTGGATGCTCGCCGGGAGCCGCGGGTCTTGGTCCACGACGCGGCGCTGTCAGATGCCGCCGCCGCGGCCACTCAGCACTCGCCGTTGCGGCCTGTCGAACGAGTCTCAAGCTGCAGCGGGCCTGGAATGGTCCGATTGGGGCAGCTGAGATTCCCGCCATTGCAAATCGCTGGGGCCGGTGGCTGCTGGGGCCCTGTCTAGATGGAGATCCGTCCCCTTCGAGCAAGTCGCAAGCCGCACCGGACCTCAGCTGTGCGCTGCATATCACCTTGCTGATTCTCCCACTACCCACCTTTTTTTCCCTACGTCGTCCGACTCTTCTCTGCTGCTACAACAATTCATTGATCCTCTCCTTGCGTCCCACCGCCTCCGGATTCCCTCGGTGCTGCAGCATCTCTG…
Macrophomina phaseolina	AHHD01000526.1	MS6	Di	(CT)11	22	368554	368575	GGAGCTATGCTGTGGTCGTT	60.108	GTCAGTCCGGACGTTCCTTT	59.967	239	TTCATGGGCCTACCCTGAGCGACATCCCAACGCTCGACAACGCTCGCGACAGGCGTTCAACACTCACTTCCCCCTCAACCTGGATGGACCGACACAGCTCGAGCCGCATACATGAGGCAAAATACTAACGGGGTAGTAACAGGATATCATCGCCACCGGATGCAACCACGTTGCTGCTCCGCCTCGGCATGCGGATCGTCTTTTGATCACATTAAGATAAATGGAGGCCCGAGGCCCGGTATATCACGGCTGGATGCAAGACTTCTCTTTCTGTTTCAACGATGGCAAACGCGGTGTAGGGGGGAAAAAAAGAAAGAGAGAAAGAAAAGCTCGCGTAGTTCCGGCAGGAATGTATCAAGACTTAGCCGAAAAGGAGCTATGCTGTGGTCGTTTTCGAAG…
Macrophomina phaseolina	AHHD01000420.1	MS6	Di	(GA)14	28	2905	2932	GGAGAGCGCATGAAGTCGAT	60.249	ACGTCTATAGCACTTCCGCG	59.971	211	GCGGCTGTGCAGGTAGGGGGAGGGGCAAGATCGCGTGCGGGGGGGAAGGGAGGGAGGGGGGGAAGGGTGGTGGACACCCACCCACACGAGGAGGAAAGCGGAGGTGGTACGACTATGATGGAATGCAAGTTTCTCTTTTCTCTGACTCTGACTTGTCGCCGCTAGAGCCAGTGCAGCAGCATCATCATCCTCACCCACCCAGCTCCCCTCCGTCCCCGAAAAGCAGTATGTAGCACACCAGCAGGCCAGCTGGTTGGGGGGAAGGGGGGCAGCAGGGGGGGAAAAAAAAGTGAAAGAGCGCTGAGTGGCTGCTTCGGCGGCCGACCCGCTTTGAGACTGAAATTGGAAAGCAAACCAAAACAAACGAAACAATAAAAGAAAACTGATAATATGGTGAGA…
Fungi species	Trichoderma longibrachiatum
Class	Sordariomycetes
Organism	Strain/Isolate	Sub-Group	Size MB	CG Percetage	Gene	Protein	Assembly
Trichoderma longibrachiatum	SMF2	Ascomycetes	27.32	54	-	-	GCA_000332775.1
Species	Acc No	Strain/Isolate	SSR Type	SSR	SSR Size	SSR Start	SSR End	Forward Primer	Tm	Reverse Primer	Tm	Product Length	Full Amplicon seq
Trichoderma longibrachiatum	KB290581.1	SMF2	Di	(TG)9	18	83086	83103	AGAAGGAAAAGGCGAGCGAA	59.965	CCCAATCAACCACACCCGTA	59.963	186	ACGGGTGATACGGAGTACCGCCGAAGTCCGAGCTGAACGAAGACGGATGCTACGGAACGGAAAGTGACAGAAGCAGCTCGCCGTGAAGAAGACTATCAGGTAGCTTACGTCAAAACTTTTGCTCATCAGGTCGGGAGGAGAAGAGTTGGGCATGGAAGAGAAAAGTCAATTTCGACAATATGGAGGGGGAAGACTGAAGACAAGGAGGGGGAGAGAGATTGCCGAGCTGGGCATCTCTCCCTCTTCGCCCTTGCATATCCAGGTAGTAGTGCTATTGGTAGAGAGTTTGTTCCCCTCTCTGTTTTTTTCACTACCCTTGTTCCTGCGTTGGCGTTTCTTGGGGCTGCATGATGCCGGGCGCGGGAGGCGAGGGGGCGTCAGAGACTGCAAAAGGTCCTT…
Trichoderma longibrachiatum	KB290581.1	SMF2	Di	(GA)16	32	1695176	1695207	TCGGTGGAAATTTGGCCAGA	59.889	CAACCAGGTCACTGCCTCAT	59.963	285	ATGGCAGCTGTCCTAAGGCGAGAGAAGTCATTTCGGCCGGCGAAAATCTCGTTATCTAAGGTAAGGCAAGATACAATCGGAGAAGCGCATGTGCATCATTCGTCCACCAATACGACTCGAGGCGGGAGTCTGGAGTGATGCCGCGGCCGGGATGAGGAGGCGGTGAAGGGAAGCGGTGAAATATTCTGCCGGACAGATGGGCAGAATGATGAAACAACTGAAGCTGCCGCGGGGTTGGCACAGACGTCACTGATCGGACGGCAGCACAGGGGAAGCCATCCGGAGCCTCCAATAAGTGCTCCATGAGGTCCAGCACCGGTGATGATTAGGCACTATGTGAAAAGCACACAAATGGAAAATGGAGCTGAAAATGTGTAGGATCCCTGGTTTGCATCTGGA…
Trichoderma longibrachiatum	KB290583.1	SMF2	Di	(GT)10	20	173562	173581	GGGAGCGACTATCTGGCATC	60.038	GACTGGGCTGAGCATTCCAT	60.107	289	AAAGTCCAAATGCTTTGTGTCGCCTGTTAAAAAGGAGGAGTCAAGCCCAAGACGAAGGCGGTTTGCGAAATATAGCATGACATGTTCGACTCCCCTCGTCCAAGGGGCAGGGGCGCTTGTTGGTGTGGCCGGACGGGTAGCGGCATCAAGCTATAGAGCCATGTGCTGCGTTGCTGCACGGAGCTGGGCCCAACACGACAGTCTGTCTTATGCAATATGCCGCTTTCCTTGTGCCTCATTTGGTCCCATGGAAGAGGGAGCGACTATCTGGCATCTCTTATGGAATAATGAATCGTTGGTCCGTAGTATGTAAAGGTAGCTAACTATCTGCAGGTTACACATCTCCTTCCACATCCATTCTCATGAGGTTCCCATGAGCTATGGGAGTGGTTCTCCCCG…
Trichoderma longibrachiatum	KB290587.1	SMF2	Di	(CA)12	24	550549	550572	CGCTCGCAGCAGGGAATATA	60.038	TCGGACTTTTCGTACAGCCC	60.038	251	CTCTTGAACGTTTGACCGAGTTGAGCCAACACTGGATCGCAACACCAAAACGAAGCCAGCTCACGGCATCACTAAACGCCGGAGATATTGAACACATGCCGGAGGTAGCGGGGACGCCAAAAGCCCGGATGGGGCCGTAAAGGATCCAGAACCATGGCCTAAGGAATCTTAAATCTAAAGGTAATTACGCTAAAGCCTGCGAGGCTGAAGTAACGGATATAGTACATCTTCGTACAAACCAGATGAGCGATTCTCTCGGCCGGGGCCGATCACTTTGAAACGGCCTATCTTCTACGCCTTCTTGATGCCTGACATGTACATTGTACGTATGTTTGAAGGGTTCCCACCCAATACGCTCGCAGCAGGGAATATACGCAACGGCGAGCGGACTGTCCAGCC…
Trichoderma longibrachiatum	ANBJ01000067.1	SMF2	Di	(TA)23	46	54705	54750	CAGGGGACATGGCAGCATAT	59.888	TCCCTGTCATTGACTCGTGC	60.037	176	CTCGTCAATCAGATTCTCGGGCAGCCAGCCGCCCTGCTGGATAATGGACTTGACAGCCTTGATCTGCTCCGTCTTTCCCTCGAACTGGGGAGCAACGTAGCCGACTGTGGCAGAGCGCAGGACTCGGTGTCCATTTCTCAAGGCGAGAGGGACGGGAGGGACGCTGACGTGGGTGGGCTGGGGAGAAGGGCCACGACTTGAGTCTGACTCGGCGCTTCGAATCTGAGCCAAAGTCTTGGGCTTGGGGGGAGTTGAGGAGGCCATGGTGGATGCTAGACCTTCCAATGGATCTTTATATTCAGGGAAGCTGTCATGAAGAGAGAAATTAGTCTCAATTGCCAAAGCCATTGTGATGAACCAAAGATGGTGGTCAAACGAAAGAAACAAGGCTTGAGAAGT…
Trichoderma longibrachiatum	KB290591.1	SMF2	Di	(AG)21	42	285388	285429	GGCAACGACTGGAATGAGGA	60.036	TCAAGTTGCGACAGACACCA	59.823	196	CGCACTCGCACCCGACCCCTGCGTCGGACTCGTCGTCGGGCCACCAGTCCCCGTCGGCACGGTGCCGTTGCCGCTGCCGCTGCCGCTGCTGGTAGTAGGAGACACGGTAGGAGCCGGAGCCGTGGTCGTGGTAGCATTAGTACCCGAGCCCGACCCCGACCCCGAGCCGCTGGCGCTCTTCTCGAACTGGCTGACGACAAAGTCGACGATTTCGTCGCCGTAGCGCTGGATGTACATGTGGTGCACGGTCGAGTTGGTGCCGGCGTCGCAGTAGATGTCGCCCGTGTCGCAGTATGAGATGATGCGGCTGGCGTATGACTTGCAGACCTCGATGCTGGACGAGCTCCGGTTGAAGAGCTGCAGTTGTGTGTTAGCTGTCGAGTATCGTTCGAGGAGTCT…
Trichoderma longibrachiatum	KB290608.1	SMF2	Di	(AG)13	26	117863	117888	GTCACCAGTGCGTTTTTCCC	59.97	CCATACTTCTCCAGCACGCT	59.823	246	AGAGGTTTGCAATTGGCACCTCCTCATTCGTCCGAGCGCCCTAAAAACGGTCAAAATCCGGGGGGGGGCTTGTCTGACTTGCCGTGCCGAGGTAACTTTTGGAGCTTCTCTCTCAACCGGGGCGCGGAGACGCTCCCATGCCCGCGCTTGTCCCTTTTTCTGGAGCTTCTTCGTCCATCATCACTCTTGTCTCTCTTTTGCTTATTCCTTGACCTTTTTCTTTCCTTATTTGTGCAATTACCGAACCGACATCTCCAGCGACTCCATCTAGCGCCCGAAGAAGCAAAAGAATACAAAAGCGGAAGCGAAAGAAATTAGACGGAGATTCAGAAGACAAAAACCAAAAAATGGCCGACAAGTCCTTCACCACCGCCGACGTCGGCACGCACAACAACGATG…
Trichoderma longibrachiatum	KB290599.1	SMF2	Di	(TA)21	42	141995	142036	GACTACGGAAAGGTAGGGGG	58.882	ATGTGCCTTGCTTTGCCTTG	59.966	247	AGAGAGTCGCGGAAACTCGGCTTTGCCTTGAAAATGGCATGGACATACTCTACTTAGTCTGGTTACATATCTACGTGTGATTTGTATGGTGTGATGGTGTCTTGGTGGTTTGTATGTGACTAGGAAAATTGTCCATGTGTGCTTGCGATCGCGTTATGCCGTCGCATTGATGCGCGTTAAGCCCTCCCCTGTTCCGGCACTTGTTAGTGTGCTACTCTTCTTTGAACTATGGCGTGTCTTTAGCCATTCGGCTGCGGATATACGTGCGGCTGGTTAAGATTCGGTGAAGTATCATAAGGTGTCCGTGTTCATACTCATTCATACTCATTCAGCATAGGGTATGAAATGAGATATGAGTAGGTAGGTAGACTACGGAAAGGTAGGGGGGTTAATGACAAG…
Trichoderma longibrachiatum	KB290610.1	SMF2	Di	(CT)17	34	290180	290213	TCAGCACGTCTGAGGTGTTC	59.968	GCGTTTCTTGCTACTGCCAC	60.11	198	TCCTGTTATTTTGTAGGAACGAAAAGGACCTCGACAAACTCTCAGAGCTCGGCCACTTCCTCAAAGGCTCCTCCGCAACACTGGGGCTGATCAAGGTGCGGGATGGCTGCGAAAAGATCCAGAGATACGGCAAACAGGAGAACCTCGACGGCTCACCGGAGCCGGATACCAACGTGTGCCTGGAGCGCGTCAAGGAGGCGCTCACGGCCGTCAAGTCCGATTACGAGGAGGTCGAGGTTGGGCTCAAGAAATTCTACGACAAGGACGATGAGGAAGAAGAGGGTGCTTAAGCCGTCACGCCCAGAGTTGGACGATGACGATGCGTTTCAAGGCCACGCGCCCTGCTTCGGCCATCATTGCTGGAGCTCACAGATGCAACTCTGCACAGCATGAGCCCAT…
Trichoderma longibrachiatum	ANBJ01000157.1	SMF2	Di	(AG)10	20	66901	66920	CCGCATCCTCTTTTTCCCCT	60.034	GTACGTTGACTGCCACCTCA	59.967	239	TCGAGTCCACCCGGATAGGCAGCACTTGCGCAGTTCGAACACACTCGTCGGGAGTCACAATTGCGTTGATACTGCTAGGACAAAGGATCTCGAGATCATTCACTGTCCCTGATATCTACCTGGTATCTATCCCCCAAATTGAAGCAAATACAGCGTATAGCACGATACGCATCAAAGCATTCGAATCGGCAGCCCGGAGTTAACGCGGAGCCTCTCATCGCCGGGGCGTCCCCACACCCAATTCGACCTACAATGTCACATCACTGCCAACCGGGGCGCAAAAGCTCAAACTCGGGTTGCTTGTTCGCAAGTTCCGCATCCTCTTTTTCCCCTTCCGACCCTCTTTCTTACATCTCTCTCTCACACACGTATCCCGTTGCCGGCCGCTTTTTCCACCCA…

## Sheet: Sheet3
					b
