# Supplementary material for: Fungal Genomic Resources for Strain Identification and Diversity Analysis of 1900 Fungal Species
Source: J Fungi (Basel). 2021 Apr 12;7(4):288. doi: 10.3390/jof7040288 (PMC8070597; doi:10.3390/jof7040288)
Supplement: Supplementary file 1 [file jof-07-00288-s001.zip › Supplimentary/Supplimentary File 2S.XLSX]

## Sheet: Strain-wise allelic profile
Fungal genomic resources for strain identification and diversity analysis of 1900 fungal species
Strain-wise detailed allelic profile of 75 loci
Chromosome number and amplicon size				CM000589.1chr1(GT)25_184	CM000589.1chr1(AT)22_259	CM000589.1chr1(TG)18_279	CM000589.1chr1(AG)17_284	CM000589.1chr1(CT)12_198	CM000590.1chr2(CA)15_273	CM000590.1chr2(TC)15_281	CM000590.1chr2(AT)9_224	CM000590.1chr2(GA)9_220	CM000590.1chr2(AT)9_201	CM000591.1chr3(TG)19_176	CM000591.1chr3(TA)11_254	CM000591.1chr3(TA)11_173	CM000591.1chr3(AT)11_173	CM000591.1chr3(TA)10_242	CM000592.1chr4(AC)7_255	CM000592.1chr4(AT)7_207	CM000592.1chr4(CT)6_272	CM000592.1chr4(GA)6_273	CM000592.1chr4(GT)6_228	CM000593.1chr5(AC)12_261	CM000593.1chr5(AT)12_229	CM000593.1chr5(TA)11_216	CM000593.1chr5(TG)11_268	CM000593.1chr5(AT)10_252	CM000594.1chr6(TA)14_237	CM000594.1chr6(AT)11_173	CM000594.1chr6(TA)11_254	CM000594.1chr6(GA)9_283	CM000594.1chr6(TA)9_286	CM000595.1chr7(CA)17_194	CM000595.1chr7(TC)16_258	CM000595.1chr7(AG)16_221	CM000595.1chr7(TG)13_288	CM000595.1chr7(TC)10_255	CM000596.1chr8(TC)20_289	CM000596.1chr8(TG)17_268	CM000596.1chr8(GT)15_272	CM000596.1chr8(TC)14_216	CM000596.1chr8(AG)10_244	CM000597.1chr9(CA)16_287	CM000597.1chr9(AT)15_205	CM000597.1chr9(AG)15_275	CM000597.1chr9(CA)14_232	CM000597.1chr9(AG)11_266	CM000598.1chr10(GA)17_183
				184	259	279	284	198	273	281	224	220	201	176	254	173	173	242	255	207	272	273	228	261	229	216	268	252	237	173	254	283	286	194	258	221	288	255	289	268	272	216	244	287	205	275	232	266	183
Species	Strain	Accession No.	Location
Fusarium oxysporum f. sp. radicis-cucumerinum	Forc016	GCA_001702695.2	Netherlands	154	-	277	269	202	270	-	222	213	201	-	-	-	-	-	253	216	266	273	226	-	227	-	-	240	-	-	-	-	278	180	240	208	290	246	271	244	-	210	242	-	-	259	218	251	-
Fusarium oxysporum f. sp. lycopersici MN25	MN25	GCA_000259975.2	USA	172	-	-	267	196	264	-	222	213	201	-	254	-	-	-	253	216	264	273	-	257	233	-	-	240	-	-	254	-	286	180	242	208	290	246	283	243	-	222	242	-	-	257	222	-	183
Fusarium oxysporum f. sp. pisi HDV247	HDV247	GCA_000260075.2	USA	144	-	-	268	198	258	-	-	218	207	-	-	-	-	-	-	204	269	273	228	292	235	-	-	251	-	-	-	-	-	-	236	207	282	253	270	256	-	195	-	-	-	255	236	249	-
Fusarium oxysporum f. sp. radicis-lycopersici 26381	26381	GCA_000260155.3	USA	176	-	-	267	210	264	-	222	213	201	-	-	171	-	-	253	218	264	273	226	265	223	-	-	240	-	171	-	-	-	180	242	216	290	246	171	245	-	-	242	-	-	255	226	253	-
Fusarium oxysporum f. sp. vasinfectum 25433	25433	GCA_000260175.2	USA	144	-	-	266	199	264	-	-	220	207	-	-	-	-	-	-	203	269	273	230	263	232	-	-	260	-	-	-	-	-	186	-	221	300	273	271	260	-	215	240	-	-	261	222	249	-
Fusarium oxysporum f. sp. cubense tropical race 4 54006	54006	GCA_000260195.2	USA	156	-	-	-	-	272	-	222	214	197	-	-	-	-	-	251	-	272	281	228	254	-	-	-	-	-	-	-	-	-	188	-	205	270	253	-	249	-	199	239	-	-	-	212	-	-
Fusarium oxysporum f. sp. conglutinans race 2 54008	54008	GCA_000260215.2	USA	144	-	-	270	198	270	-	-	222	205	-	-	-	-	-	-	204	271	273	228	259	-	-	-	247	-	-	-	-	-	188	236	207	284	-	-	254	-	217	238	-	-	257	228	249	-
Fusarium oxysporum f. sp. raphani 54005	54005	GCA_000260235.2	USA	144	-	265	286	198	258	-	-	218	209	-	-	-	-	-	-	202	269	273	228	-	238	-	-	257	-	-	-	-	-	-	236	207	282	253	270	256	-	233	240	-	-	259	240	249	-
Fusarium oxysporum f. sp. melonis 26406	26406	GCA_000260495.2	USA	188	241	-	288	198	273	281	224	222	201	-	-	-	-	-	255	207	266	273	228	261	229	216	-	252	-	-	-	-	-	194	258	221	288	255	271	270	270	216	244	266	205	271	224	266	175
Fusarium oxysporum Fo47	Fo47	GCA_000271705.2	USA	170	-	265	267	196	266	-	222	213	203	-	-	-	-	-	253	218	269	273	-	267	232	-	-	240	-	-	-	-	-	178	250	214	288	246	265	245	-	214	240	-	-	255	230	253	185
Fusarium oxysporum FOSC 3-a	FOSC 3-a	GCA_000271745.2	USA	160	-	-	266	198	262	-	220	214	199	-	-	-	-	-	255	204	265	281	-	261	235	206	-	238	-	-	-	-	-	184	247	208	298	253	266	272	-	224	-	-	-	257	222	268	-
Fusarium oxysporum f. sp. cubense race 1	race 1	GCA_000350345.1	China	144	-	-	268	198	266	-	-	220	205	-	-	-	-	-	-	193	269	273	228	265	204	-	-	244	-	-	-	-	278	178	-	199	284	-	-	256	-	213	238	-	-	257	232	253	178
Fusarium oxysporum f. sp. cubense race 4	race 4	GCA_000350365.1	China	156	-	-	-	-	-	-	-	214	197	-	-	-	-	-	251	-	272	281	228	254	-	-	-	-	-	-	-	-	278	188	-	205	270	253	-	249	-	199	239	-	-	-	212	-	-
Fusarium oxysporum f. sp. medicaginis	Fom-5190a	GCA_001652425.1	Australia	190	-	-	269	206	234	-	222	213	197	-	-	-	-	-	253	214	264	273	226	261	234	-	-	240	-	-	-	-	210	180	-	212	286	246	265	245	-	210	240	-	-	255	222	247	-
Fusarium oxysporum Fo5176	Fo5176	GCA_000222805.1	Australia	144	-	265	271	198	271	-	-	222	209	-	-	-	-	-	-	204	271	273	228	259	-	-	-	247	-	-	-	241	-	188	236	207	284	-	-	254	-	217	240	-	-	257	228	249	-
Fusarium oxysporum	UASWS AC1	GCA_000733055.2	Switzerland	168	-	265	269	234	264	-	222	214	197	-	-	-	-	-	253	214	264	273	226	255	240	-	-	240	-	-	-	-	-	182	-	216	290	-	265	245	-	210	242	-	-	259	230	297	-
Fusarium oxysporum f. cubense	C1HIR_9889	GCA_001696625.1	Malaysia	156	-	-	-	-	272	-	222	214	197	-	-	-	-	-	251	-	272	281	228	254	-	-	-	-	-	-	-	-	278	188	-	205	270	253	-	249	-	199	239	-	-	-	212	-	-
Fusarium oxysporum f. sp. lycopersici 4287	4287	GCA_001703185.1	Netherlands	182	-	277	-	198	273	-	224	220	201	-	254	173	173	154	255	207	272	273	228	261	-	-	267	-	-	173	254	283	286	194	258	219	288	255	-	267	272	215	244	-	-	275	232	266	183
Fusarium oxysporum f. sp. conglutinans	1	GCA_001519035.1	Japan	144	-	265	270	198	270	-	-	222	209	-	-	-	-	-	-	204	271	273	228	259	-	-	-	247	-	-	-	273	-	188	236	207	284	-	-	254	-	217	238	-	-	257	228	249	-
Fusarium oxysporum f. cucumerinum	Foc013	GCA_001702495.1	Netherlands	154	-	-	-	-	258	-	222	214	-	-	-	-	-	-	251	-	270	279	228	296	-	-	-	-	-	-	-	-	-	182	-	217	278	261	-	251	-	221	237	-	-	-	218	-	-
Fusarium oxysporum f. sp. niveum	Fon005	GCA_001702505.1	Netherlands	144	-	-	266	200	248	-	-	220	207	-	-	-	-	-	-	203	269	273	225	257	241	-	-	246	-	-	-	-	281	188	240	213	294	267	271	258	-	215	240	-	-	259	226	249	176
Fusarium oxysporum f. cucumerinum	Foc001	GCA_001702515.1	Netherlands	144	-	-	266	199	264	-	-	219	207	-	-	-	-	-	-	199	269	273	228	257	227	-	-	258	-	-	-	-	-	202	240	215	284	247	269	252	-	211	240	-	-	259	218	249	-
Fusarium oxysporum f. cucumerinum	Foc018	GCA_001702545.1	Netherlands	144	-	265	268	200	258	-	-	218	207	-	-	-	-	-	-	202	269	273	228	266	237	-	-	256	-	-	-	-	-	-	236	207	282	253	270	256	-	239	238	-	-	255	238	249	-
Fusarium oxysporum f. cucumerinum	Foc021	GCA_001702555.1	Netherlands	144	-	-	268	200	258	-	-	218	207	-	-	-	-	-	-	202	269	273	228	266	237	-	-	256	-	-	-	-	-	-	236	207	282	253	270	256	-	205	238	-	-	255	238	249	-
Fusarium oxysporum f. cucumerinum	Foc015	GCA_001702575.1	Netherlands	144	-	-	266	199	264	-	-	222	207	-	-	-	-	-	-	205	269	273	228	261	-	-	-	261	-	-	-	285	-	196	240	221	292	281	271	260	-	215	240	-	-	259	230	249	174
Fusarium oxysporum f. cucumerinum	Foc030	GCA_001702615.1	Netherlands	144	-	-	268	200	258	-	-	218	207	168	-	-	-	-	-	202	269	273	228	266	237	-	-	256	-	-	-	-	-	-	236	207	282	253	270	256	-	239	238	-	-	255	238	249	-
Fusarium oxysporum f. cucumerinum	Foc037	GCA_001702635.1	Netherlands	144	-	-	266	199	264	-	-	222	207	-	-	-	-	-	-	205	269	273	228	261	234	-	-	261	-	-	-	285	-	196	240	221	292	281	271	260	-	215	240	-	-	259	-	249	174
Fusarium oxysporum f. sp. radicis-cucumerinum	Forc031	GCA_001702645.1	Netherlands	154	-	277	269	202	270	-	222	213	201	-	-	-	-	-	253	216	266	273	226	-	227	-	-	240	-	-	-	-	278	180	240	208	290	246	271	244	-	210	242	-	-	259	218	251	-
Fusarium oxysporum f. cucumerinum	Foc035	GCA_001702655.1	Netherlands	144	-	-	266	198	264	-	-	220	207	-	-	-	-	-	-	203	269	273	225	259	236	-	-	258	-	-	-	285	-	202	236	219	292	273	271	260	-	215	240	-	-	257	228	249	176
Fusarium oxysporum f. sp. niveum	Fon019	GCA_001702715.1	Netherlands	144	-	-	270	198	258	-	-	220	193	-	-	-	-	-	-	204	-	273	228	-	231	-	-	248	-	-	-	-	-	-	236	207	282	255	269	257	-	231	238	-	-	259	240	249	-
Fusarium oxysporum f. sp. radicis-cucumerinum	Forc024	GCA_001702725.1	Netherlands	154	-	277	269	202	270	-	222	213	201	-	-	-	-	-	253	216	266	273	226	-	227	-	-	240	-	-	-	-	278	180	240	208	290	246	271	244	-	210	242	-	-	235	220	251	-
Fusarium oxysporum f. sp. niveum	Fon002	GCA_001702745.1	Netherlands	144	-	-	282	198	258	-	-	220	193	-	-	-	-	-	-	202	269	273	228	-	239	-	-	248	-	-	-	-	284	-	236	207	282	253	-	257	-	207	240	-	-	259	244	249	-
Fusarium oxysporum f. sp. niveum	Fon013	GCA_001702775.1	Netherlands	144	-	-	266	200	248	-	-	220	207	-	-	-	-	-	-	203	269	273	225	257	254	-	-	246	-	-	-	-	278	188	240	213	294	267	271	258	-	215	240	-	-	259	226	249	176
Fusarium oxysporum f. sp. niveum	Fon010	GCA_001702785.1	Netherlands	144	-	-	266	200	248	-	-	220	207	-	-	-	-	-	-	203	269	273	225	257	243	-	-	246	-	-	-	-	257	188	240	213	294	267	271	258	-	215	240	-	-	259	222	249	176
Fusarium oxysporum f. sp. niveum	Fon015	GCA_001702795.1	Netherlands	144	-	-	270	198	258	-	-	220	193	168	-	-	-	-	-	204	-	273	228	-	231	-	-	248	-	-	-	-	-	-	236	207	282	255	269	257	-	211	238	-	-	259	240	249	-
Fusarium oxysporum f. sp. niveum	Fon020	GCA_001702805.1	Netherlands	144	-	-	266	200	248	-	-	220	207	-	-	-	-	-	-	203	269	273	225	257	241	-	-	246	-	-	-	-	278	188	240	213	294	267	271	258	-	215	240	-	-	259	218	249	176
Fusarium oxysporum f. sp. niveum	Fon037	GCA_001702845.1	Netherlands	144	-	-	282	198	258	-	-	220	193	168	-	-	-	-	-	202	269	273	228	-	239	-	-	248	-	-	-	-	-	-	236	207	282	253	-	257	-	207	240	-	-	259	244	249	-
Fusarium oxysporum f. sp. niveum	Fon021	GCA_001702865.1	Netherlands	144	-	-	266	200	248	-	-	220	207	-	-	-	-	-	-	203	269	273	225	257	262	-	-	246	-	-	-	-	278	188	240	213	294	267	271	258	-	215	240	-	-	259	220	249	176
Fusarium oxysporum f. sp. lycopersici	Fol004	GCA_001702875.1	Netherlands	154	-	279	284	198	273	281	224	220	201	-	254	-	-	242	255	207	272	273	228	261	229	216	268	252	238	-	254	283	170	194	258	221	288	255	289	268	272	216	244	-	195	275	232	266	183
Fusarium oxysporum f. sp. lycopersici	Fol007	GCA_001702905.1	Netherlands	184	-	279	284	198	273	281	224	220	201	353	254	-	-	242	255	207	272	273	228	261	229	216	268	252	238	180	254	283	-	180	258	221	288	255	289	268	272	216	244	-	195	275	232	266	183
Fusarium oxysporum f. sp. lycopersici	Fol026	GCA_001702935.1	Netherlands	184	-	279	284	198	273	281	224	220	201	-	254	-	-	-	255	207	272	273	228	261	225	216	268	252	189	-	254	283	-	194	258	221	288	255	289	268	272	216	244	-	195	275	232	266	183
Fusarium oxysporum f. sp. lycopersici	Fol014	GCA_001702945.1	Netherlands	184	-	-	284	198	273	273	224	220	201	-	254	-	-	242	255	207	272	273	228	261	-	216	268	252	230	-	254	283	-	194	258	221	288	255	289	268	272	216	244	266	195	275	232	266	183
Fusarium oxysporum f. sp. lycopersici	Fol018	GCA_001702955.1	Netherlands	184	-	-	284	198	273	281	224	220	201	402	254	173	173	242	255	207	272	273	228	261	225	216	268	252	202	173	254	283	-	196	258	221	288	255	289	268	272	216	244	287	-	275	232	266	183
Fusarium oxysporum f. sp. lycopersici	Fol016	GCA_001702995.1	Netherlands	172	-	265	273	196	263	-	224	213	201	-	-	-	-	-	253	-	269	273	-	255	232	-	-	-	-	-	-	283	170	180	242	208	290	-	281	243	-	218	240	-	-	257	220	-	183
Fusarium oxysporum f. sp. lycopersici	Fol038	GCA_001703015.1	Netherlands	184	-	279	284	198	273	281	224	220	201	-	254	-	-	242	255	207	272	273	228	261	229	216	268	252	238	-	254	283	170	194	258	221	288	255	271	268	272	216	244	287	-	275	232	266	183
Fusarium oxysporum f. sp. lycopersici	Fol029	GCA_001703025.1	Netherlands	184	-	-	284	198	273	281	224	220	201	540	254	-	-	242	255	207	272	273	228	261	229	216	268	252	237	-	254	283	362	196	258	221	288	255	289	268	272	216	244	287	195	275	232	266	183
Fusarium oxysporum f. sp. lycopersici	Fol069	GCA_001703035.1	Netherlands	160	-	275	265	204	270	-	222	213	201	-	254	-	-	-	255	216	266	273	226	259	240	-	-	-	-	-	254	283	107	180	240	208	290	246	271	244	-	210	238	-	-	259	230	251	-
Fusarium oxysporum f. sp. lycopersici	Fol072	GCA_001703065.1	Netherlands	172	-	265	273	196	263	-	224	213	201	-	254	-	-	-	253	216	269	273	-	255	232	-	-	199	-	-	254	-	286	180	242	208	290	-	281	243	-	218	240	-	-	257	220	-	183
Fusarium oxysporum f. sp. lycopersici	Fol073	GCA_001703085.1	Netherlands	184	-	279	284	198	273	281	224	220	201	-	254	-	-	242	255	207	272	273	228	261	229	216	268	252	-	-	254	283	-	194	258	221	288	255	289	268	272	216	244	287	205	275	232	266	183
Fusarium oxysporum f. sp. lycopersici	Fol074	GCA_001703105.1	Netherlands	154	-	279	284	198	273	281	224	220	201	-	254	-	-	582	255	207	272	273	228	261	229	216	268	252	230	-	254	283	-	194	258	221	288	255	289	268	272	216	244	287	-	275	232	266	183
Fusarium oxysporum	FoMN14	GCA_001703125.1	Netherlands	170	-	-	267	202	263	-	222	213	201	-	-	-	-	-	253	218	266	273	226	265	223	-	-	240	-	-	-	-	-	180	242	208	290	246	273	245	-	220	240	-	-	257	224	253	-
Fusarium oxysporum f. sp. lycopersici	Fol075	GCA_001703135.1	Netherlands	172	-	265	273	196	263	-	224	213	201	-	254	-	-	-	253	216	269	273	-	255	232	-	-	240	-	-	254	283	-	180	242	208	290	-	281	243	-	218	240	-	-	257	222	-	183
Fusarium oxysporum f. sp. lycopersici 4287	4287	GCA_001703175.1	Netherlands	184	-	279	284	198	273	281	224	220	201	-	254	-	-	242	255	207	272	273	228	261	229	216	268	252	237	-	254	283	286	194	258	221	288	255	289	268	272	216	244	266	-	275	232	266	183
Fusarium oxysporum f. sp. melonis	Fom005	GCA_001703205.1	Netherlands	144	-	267	268	198	258	-	-	220	193	-	-	-	-	-	-	202	269	273	228	264	238	-	-	251	-	-	-	-	-	-	236	207	282	255	269	262	-	225	238	-	-	259	238	249	-
Fusarium oxysporum f. sp. melonis	Fom004	GCA_001703215.1	Netherlands	144	-	267	268	198	258	-	-	220	193	-	-	-	-	-	-	202	269	273	228	298	229	-	-	251	-	-	-	-	-	-	236	207	282	255	269	262	-	227	238	-	-	259	238	249	-
Fusarium oxysporum f. sp. melonis	Fom006	GCA_001703255.1	Netherlands	144	-	-	268	198	258	-	-	220	193	-	-	-	-	-	-	202	269	273	228	298	238	-	-	251	-	-	-	-	-	-	236	207	282	255	269	262	-	225	238	-	-	259	238	249	-
Fusarium oxysporum f. sp. melonis	Fom009	GCA_001703265.1	Netherlands	144	-	-	266	200	258	-	-	218	209	-	-	-	-	-	-	204	269	273	228	-	243	-	-	251	-	-	-	-	-	-	238	207	282	253	269	258	-	203	-	-	-	263	216	249	-
Fusarium oxysporum f. sp. melonis	Fom011	GCA_001703295.1	Netherlands	144	-	-	266	200	258	-	-	218	207	-	-	-	-	-	-	204	269	273	228	-	243	-	-	251	-	-	-	-	-	-	238	207	282	253	269	258	-	203	-	-	-	263	216	249	-
Fusarium oxysporum f. sp. melonis	Fom010	GCA_001703305.1	Netherlands	144	-	-	266	200	258	-	-	218	207	-	-	-	-	-	-	204	269	273	228	-	243	-	-	251	-	-	-	-	-	-	238	207	282	253	269	258	-	289	-	-	-	263	216	249	-
Fusarium oxysporum f. sp. melonis	Fom013	GCA_001703335.1	Netherlands	144	-	-	268	198	258	-	-	220	193	-	-	-	-	-	-	202	269	273	228	264	238	-	-	251	-	-	-	-	-	-	236	207	282	255	269	262	-	225	238	-	-	259	238	249	-
Fusarium oxysporum f. sp. melonis	Fom012	GCA_001703345.1	Netherlands	144	-	267	268	198	258	-	-	220	193	-	-	-	-	-	-	202	269	273	228	264	238	-	-	251	-	-	-	-	-	-	236	207	282	255	269	262	-	225	238	-	-	259	238	249	-
Fusarium oxysporum f. sp. lycopersici	Fol002	GCA_001703355.1	Netherlands	184	-	279	284	198	273	281	224	220	201	-	254	161	161	-	255	207	272	273	228	261	225	216	268	252	237	161	254	283	169	194	258	221	288	255	289	268	272	216	244	287	195	275	232	266	183
Fusarium oxysporum f. sp. melonis	Fom016	GCA_001703365.1	Netherlands	144	-	267	268	198	258	-	-	220	193	-	-	-	-	-	-	202	269	273	228	264	-	-	-	251	-	-	-	-	278	-	236	207	282	255	269	262	-	225	238	-	-	259	238	249	-
Fusarium oxysporum f. cucumerinum	Foc011	GCA_001703455.1	Netherlands	154	-	-	-	-	258	-	222	214	-	-	-	-	-	-	251	-	270	279	228	254	-	-	-	-	-	-	-	-	-	182	-	217	278	261	-	251	-	221	237	-	-	-	218	-	-
Fusarium oxysporum f. sp. ciceris	38-1	GCA_001757345.1	India	144	-	-	266	214	254	-	-	214	-	-	-	-	-	-	251	197	272	-	230	251	223	-	-	-	-	-	-	-	-	180	234	203	-	255	245	254	-	202	-	-	-	259	230	249	-
Fusarium oxysporum f. melongenae	14004	GCA_001888865.1	China	-	-	-	-	-	254	-	-	-	-	-	-	-	-	-	240	-	-	271	228	244	-	-	-	-	-	-	-	-	-	-	-	-	-	-	-	231	-	-	-	-	-	262	-	-	-
[truncated: 29 more columns]
